# Supplementary material for: The Platelet Collagen Receptor GPVI Is Cleaved by Tspan15/ADAM10 and Tspan33/ADAM10 Molecular Scissors
Source: Int J Mol Sci. 2022 Feb 23;23(5):2440. doi: 10.3390/ijms23052440 (PMC8910667; doi:10.3390/ijms23052440)
Supplement: Supplementary file 1 [file ijms-23-02440-s001.zip]

Archive with 1 entries (1 files):
- ijms-1596130-supplementary.pdf
